# Supplementary material for: Interaction between Human Papillomavirus-Encoded E6 Protein and AurB Induces Cell Immortalization and Proliferation—A Potential Target of Intervention
Source: Cancers (Basel). 2023 Apr 25;15(9):2465. doi: 10.3390/cancers15092465 (PMC10177266; doi:10.3390/cancers15092465)
Supplement: Supplementary file 1 [file cancers-15-02465-s001.zip]

Archive with 1 entries (1 files):
- cancers-2258899-supplementary.pdf
